# Supplementary material for: Plasticity-Related Gene 5 Is Expressed in a Late Phase of Neurodifferentiation After Neuronal Cell-Fate Determination
Source: Front Cell Neurosci. 2022 Apr 15;16:797588. doi: 10.3389/fncel.2022.797588 (PMC9053830; doi:10.3389/fncel.2022.797588)
Supplement: Supplementary file 1 [file Table_1.xlsx]

## Sheet: Prg5-GFP
Mass spectrometry data for protein bands detected by PRG5 antibody
Row	Accession	Name	Scores sample 1	Scores sample 2	Scores sample 3	Scores sample 4	Scores sample 5	Peptides sample 1	Peptides sample 2	Peptides sample 3	Peptides sample 4	Peptides sample 5	SC sample 1 [%]	SC sample 2 [%]	SC sample 3 [%]	SC sample 4 [%]	SC sample 5 [%]
1	K2C1_MOUSE	Keratin, type II cytoskeletal 1 OS=Mus musculus OX=10090 GN=Krt1 PE=1 SV=4	140.1	158.8	117.6		113.6	2	3	2		2	3.61068	3.76766	3.61068		3.61068
2	Q3TAI8_MOUSE	Uncharacterized protein OS=Mus musculus OX=10090 PE=2 SV=1		104.5					3					6.24025
3	Q8C2C1_MOUSE	Uncharacterized protein OS=Mus musculus OX=10090 GN=5330429B09Rik PE=2 SV=1		37.3					1					3.7234
4	Q5ND50_MOUSE	Adapter molecule crk OS=Mus musculus OX=10090 GN=Crk PE=1 SV=2		33.2					1					3.44828
5	Q3TZJ3_MOUSE	Uncharacterized protein OS=Mus musculus OX=10090 GN=Hspa8 PE=2 SV=1			692.1					16					29.7214
6	A0A0A6YW67_MOUSE	Predicted pseudogene 8797 OS=Mus musculus OX=10090 GN=Gm8797 PE=4 SV=1				79.8	42.2				3	1				44.1558	20.7792
7	PLPR5_MOUSE	Phospholipid phosphatase-related protein type 5 OS=Mus musculus OX=10090 GN=Plppr5 PE=2 SV=1	138.2	218.9		333.7	257.5	3	5		7	7	9.34579	15.8879		18.0685	15.8879
8	A2AH85_MOUSE	116 kDa U5 small nuclear ribonucleoprotein component OS=Mus musculus OX=10090 GN=Eftud2 PE=1 SV=1		677.6					20					24.8971
9	B1AQ77_MOUSE	Keratin, type I cytoskeletal 15 OS=Mus musculus OX=10090 GN=Krt15 PE=1 SV=1		122.3					4					5.04386
10	Q3TDI5_MOUSE	Uncharacterized protein OS=Mus musculus OX=10090 GN=Pex19 PE=2 SV=1			21					1					5.35117
11	Q9CV72_MOUSE	IF rod domain-containing protein (Fragment) OS=Mus musculus OX=10090 GN=Krt6b PE=2 SV=1		144.4					2					8.27338
12	K2C79_MOUSE	Keratin, type II cytoskeletal 79 OS=Mus musculus OX=10090 GN=Krt79 PE=1 SV=2	82.7	58.3	80	55.2	92	1	1	2	1	1	2.25989	2.25989	5.08475	2.25989	2.25989
13	A2A513_MOUSE	Keratin, type I cytoskeletal 10 OS=Mus musculus OX=10090 GN=Krt10 PE=1 SV=1	143.9	295	128.7	127.8	186.6	3	7	3	3	4	6.06061	10.8734	6.41711	5.7041	7.30838
14	Q3TS63_MOUSE	Uncharacterized protein (Fragment) OS=Mus musculus OX=10090 GN=Asap2 PE=2 SV=1		46.4					1					1.43113
15	K2C73_MOUSE	Keratin, type II cytoskeletal 73 OS=Mus musculus OX=10090 GN=Krt73 PE=1 SV=1	185.9	171.4	166.6		161.5	3	3	2		3	6.49351	6.49351	4.26716		6.49351
16	S4R2B0_MOUSE	RNA-binding protein 25 (Fragment) OS=Mus musculus OX=10090 GN=Rbm25 PE=1 SV=1		62.9					2					4.95726
17	E9Q9J0_MOUSE	Ubiquitin-60S ribosomal protein L40 (Fragment) OS=Mus musculus OX=10090 GN=Uba52 PE=4 SV=1	119.8	182.7	104.9			3	4	3			35.4167	48.9583	35.4167
18	PUF60_MOUSE	Poly(U)-binding-splicing factor PUF60 OS=Mus musculus OX=10090 GN=Puf60 PE=1 SV=2		1023.9	116.7	888.1			22	5	18			43.7943	16.4894	37.0567
19	E9Q1Z0_MOUSE	Keratin 90 OS=Mus musculus OX=10090 GN=Krt90 PE=1 SV=1	153.2		143.3	128.1	148.3	1		1	1	1	2.04461		2.04461	2.04461	2.04461
20	Q3TU85_MOUSE	Hspa1b protein OS=Mus musculus OX=10090 GN=Hspa1b PE=1 SV=1			1479.8	92				20	3				31.6693	7.02028
21	K22O_MOUSE	Keratin, type II cytoskeletal 2 oral OS=Mus musculus OX=10090 GN=Krt76 PE=1 SV=1	41.2	104.9				1	2				1.51515	3.367
22	B2RTP7_MOUSE	Krt2 protein OS=Mus musculus OX=10090 GN=Krt2 PE=2 SV=1		177.8					4					4.66761
23	TBA1C_MOUSE	Tubulin sample 5lpha-1C chain OS=Mus musculus OX=10090 GN=Tuba1c PE=1 SV=1					215.6					4					12.0267
24	K2C8_MOUSE	Keratin, type II cytoskeletal 8 OS=Mus musculus OX=10090 GN=Krt8 PE=1 SV=4	71.6	82.4	44.6	64.6	65.9	1	1	1	1	1	2.44898	2.44898	2.44898	2.44898	2.44898
25	A1L347_MOUSE	Heat shock protein 1-like OS=Mus musculus OX=10090 GN=Hspa1l PE=1 SV=1			1154.1					16					27.4571
